# Supplementary material for: DNA-barcoded signal amplification for imaging mass cytometry enables sensitive and highly multiplexed tissue imaging
Source: Nat Methods. 2023 Aug 31;20(9):1304–9. doi: 10.1038/s41592-023-01976-y (PMC10482679; doi:10.1038/s41592-023-01976-y)
Supplement: Supplementary file 2 — Supplementary Table 1: DNA sequence corresponding to the ID of the DNA barcode. Supplementary Table 2: Antibody information. Supplementary Table 3: Reaction conditions for primer exchange reaction to synthesize concatemers. Supplementary Table 4: Antibody concentration, DNA barcode IDs and isotope mass tags used in each experiment. [file 41592_2023_1976_MOESM2_ESM.xlsx]

## Sheet: TableS1_sequence_ID
Bridge DNA			Primer for PER extention			Hairpin for PER extention			Imager
ID	Sequence		ID (1st CC)	Sequence		ID	Sequence		ID	Sequence
b.1	ATTATCCCTACCGCCAAATCTCCGTGTCCTTAACCGACCTAT		b.1*-p.30	ATAGGTCGGTTAAGGACACGGAGATTTGGCGGTAGGGATAATTTAATACTCTC		h.25.25	ACCAATAATAGGGCCTTTTGGCCCTATTATTGGTTATTATTGG/3InvdT/		i.25	TTTATTATTGGTTATTATTGGT
b.2	CGTTATCGCCGCCTTATCCACTGTACGATCCTATTCCTCTCC		b.2*-p.25	GGAGAGGAATAGGATCGTACAGTGGATAAGGCGGCGATAACGTTCCAATAATA		h.26.26	AATAAACCTAGGGCCTTTTGGCCCTAGGTTTATTTAGGTTTAT/3InvdT/		i.26	TTTAGGTTTATTTAGGTTTATT
b.3	GTTTCCTATATTTAGCGTCCGTGTCGTTCTCCCGCGCAACAG		b.3*-p.41	CTGTTGCGCGGGAGAACGACACGGACGCTAAATATAGGAAACTTCAATCAAAA		h.27.27	ACATCATCATGGGCCTTTTGGCCCATGATGATGTATGATGATG/3InvdT/		i.27	TTATGATGATGTATGATGATGT
b.5	TCCTGTCCCGACGATCCTACCCTTAAAGTTACTGCGCACCCT		b.5*-p.29	AGGGTGCGCAGTAACTTTAAGGGTAGGATCGTCGGGACAGGATTTCTAAAATC		h.28.28	ACAACTTAACGGGCCTTTTGGCCCGTTAAGTTGTGTTAAGTTG/3InvdT/		i.28	TTGTTAAGTTGTGTTAAGTTGT
b.6	CGGTGAGGTAGGAGTCGTGCGTATCGTTTCCTATATAGCCGT		b.5*-p.47	AGGGTGCGCAGTAACTTTAAGGGTAGGATCGTCGGGACAGGATTTTCTTACTC		h.29.29	ATCTAAAATCGGGCCTTTTGGCCCGATTTTAGATGATTTTAGA/3InvdT/		i.29	TTGATTTTAGATGATTTTAGAT
b.7	AGTTCCTGTAGTATCCCGTCGCATAGTCGTACATTCACCGTC		b.6*-p.34	ACGGCTATATAGGAAACGATACGCACGACTCCTACCTCACCGTTCTCTACTAC		h.30.30	AAATACTCTCGGGCCTTTTGGCCCGAGAGTATTTGAGAGTATT/3InvdT/		i.30	TTGAGAGTATTTGAGAGTATTT
b.9	GAATTTGGCCCGTTCTATGTCTAACTCGTGTTCCCGCTTGTA		b.7*-p.36	GACGGTGAATGTACGACTATGCGACGGGATACTACAGGAACTTTAACTAATCT		h.31.31	ATTATTCACTGGGCCTTTTGGCCCAGTGAATAATAGTGAATAA/3InvdT/		i.31	TTAGTGAATAATAGTGAATAAT
b.11	TGTCTAAATTCTAATGCCGCCCTATGCCGCCGTTCCAACAAT		b.9*-p.27	TACAAGCGGGAACACGAGTTAGACATAGAACGGGCCAAATTCTTCATCATCAT		h.32.32	ACTTTTTTTCGGGCCTTTTGGCCCGAAAAAAAGTGAAAAAAAG/3InvdT/		i.32	TTGAAAAAAAGTGAAAAAAAGT
b.12	CCTTCCGCCGTATGAATTTGACCCGAAGCCCAACCCGACCCT		b.11*-p.26	ATTGTTGGAACGGCGGCATAGGGCGGCATTAGAATTTAGACATTATAAACCTA		h.33.33	ACCTTCTATTGGGCCTTTTGGCCCAATAGAAGGTAATAGAAGG/3InvdT/		i.33	TTAATAGAAGGTAATAGAAGGT
b.13	CAGTTCTTGTATCGCGTCACTTATCGGTTATTGTCCTCTCGC		b.12*-p.42	AGGGTCGGGTTGGGCTTCGGGTCAAATTCATACGGCGGAAGGTTCTTACAAAC		h.34.34	ACTCTACTACGGGCCTTTTGGCCCGTAGTAGAGTGTAGTAGAG/3InvdT/		i.34	TTGTAGTAGAGTGTAGTAGAGT
b.14	CCAACCTCTCGTACCAAATTCCGCCACTCAAGCCGTATCAAA		b.13*-p.43	GCGAGAGGACAATAACCGATAAGTGACGCGATACAAGAACTGTTACAAATAAC		h.36.36	AAACTAATCTGGGCCTTTTGGCCCAGATTAGTTTAGATTAGTT/3InvdT/		i.36	TTAGATTAGTTTAGATTAGTTT
b.15	GTTTCAAGAGTCCGTCGCAAATTCCACTACACGCTACGCCCA		b.14*-p.60	TTTGATACGGCTTGAGTGGCGGAATTTGGTACGAGAGGTTGGTTACTAACTAT		h.37.37	ATTTCTCTTCGGGCCTTTTGGCCCGAAGAGAAATGAAGAGAAA/3InvdT/		i.37	TTGAAGAGAAATGAAGAGAAAT
b.16	AGTGTTATCCCCTTAATGCGCTGTCTTCGCCGAGATCACCAT		b.15*-p.45	TGGGCGTAGCGTGTAGTGGAATTTGCGACGGACTCTTGAAACTTCCCTTATTT		h.38.38	AAACATACTAGGGCCTTTTGGCCCTAGTATGTTTTAGTATGTT/3InvdT/		i.38	TTTAGTATGTTTTAGTATGTTT
b.18	GGTTCACATTATTCGCGCTTTACTGATACAAGACCTCACGCT		b.16*-p.74	ATGGTGATCTCGGCGAAGACAGCGCATTAAGGGGATAACACTTTTAATCTACA		h.39.39	ATTCATTTACGGGCCTTTTGGCCCGTAAATGAATGTAAATGAA/3InvdT/		i.39	TTGTAAATGAATGTAAATGAAT
b.19	ACCTCTTACCGCATATACCGACCCAGTAGTATGTATCGAGCT		b.18*-p.49	AGCGTGAGGTCTTGTATCAGTAAAGCGCGAATAATGTGAACCTTCATTTATCC		h.41.41	ACAATCAAAAGGGCCTTTTGGCCCTTTTGATTGTTTTTGATTG/3InvdT/		i.41	TTTTTTGATTGTTTTTGATTGT
b.21	ATTTGTGCTATACGTCCCTGATTACGACAACCTTCGACTCCA		b.19*-p.50	AGCTCGATACATACTACTGGGTCGGTATATGCGGTAAGAGGTTTATACTTCAC		h.42.42	ACTTACAAACGGGCCTTTTGGCCCGTTTGTAAGTGTTTGTAAG/3InvdT/		i.42	TTGTTTGTAAGTGTTTGTAAGT
b.22	GTGTATTGTCTCGCGTATAGTCACCTGTTAGACGTCGGTGGT		b.21*-p.55	TGGAGTCGAAGGTTGTCGTAATCAGGGACGTATAGCACAAATTTTCATTACTT		h.43.43	AACAAATAACGGGCCTTTTGGCCCGTTATTTGTTGTTATTTGT/3InvdT/		i.43	TTGTTATTTGTTGTTATTTGTT
b.24	TATGCAGAGTCGTGTATTTCCTTTGCGCACGTACTCAATTCT		b.22*-p.28	ACCACCGACGTCTAACAGGTGACTATACGCGAGACAATACACTTCAACTTAAC		h.45.45	ACCCTTATTTGGGCCTTTTGGCCCAAATAAGGGTAAATAAGGG/3InvdT/		i.45	TTAAATAAGGGTAAATAAGGGT
			b.24*-p.37	AGAATTGAGTACGTGCGCAAAGGAAATACACGACTCTGCATATTTTTCTCTTC		h.47.47	ATTCTTACTCGGGCCTTTTGGCCCGAGTAAGAATGAGTAAGAA/3InvdT/		i.47	TTGAGTAAGAATGAGTAAGAAT
						h.49.49	ACATTTATCCGGGCCTTTTGGCCCGGATAAATGTGGATAAATG/3InvdT/		i.49	TTGGATAAATGTGGATAAATGT
			ID (2nd CC)	Sequence		h.50.50	AATACTTCACGGGCCTTTTGGCCCGTGAAGTATTGTGAAGTAT/3InvdT/		i.50	TTGTGAAGTATTGTGAAGTATT
			3x(p.25*)-p.31	TATTATTGGTTATTATTGGTTATTATTGGTTTTTATTCACT		h.51.51	ATACCTCTAAGGGCCTTTTGGCCCTTAGAGGTATTTAGAGGTA/3InvdT/		i.51	TTTTAGAGGTATTTAGAGGTAT
			3x(p.26*)-p.39	TAGGTTTATTTAGGTTTATTTAGGTTTATTTTTTCATTTAC		h.52.52	ACTCCTATTTGGGCCTTTTGGCCCAAATAGGAGTAAATAGGAG/3InvdT/		i.52	TTAAATAGGAGTAAATAGGAGT
			3x(p.27*)-p.32	ATGATGATGTATGATGATGTATGATGATGTTTCTTTTTTTC		h.53.53	ACTATCCAAAGGGCCTTTTGGCCCTTTGGATAGTTTTGGATAG/3InvdT/		i.53	TTTTTGGATAGTTTTGGATAGT
			3x(p.28*)-p.34	GTTAAGTTGTGTTAAGTTGTGTTAAGTTGTTTCTCTACTAC		h.55.55	ATCATTACTTGGGCCTTTTGGCCCAAGTAATGATAAGTAATGA/3InvdT/		i.55	TTAAGTAATGATAAGTAATGAT
			3x(p.29*)-p.55	GATTTTAGATGATTTTAGATGATTTTAGATTTTCATTACTT		h.56.56	ACTAAATCTCGGGCCTTTTGGCCCGAGATTTAGTGAGATTTAG/3InvdT/		i.56	TTGAGATTTAGTGAGATTTAGT
			3x(p.30*)-p.38	GAGAGTATTTGAGAGTATTTGAGAGTATTTTTAACATACTA		h.60.60	AACTAACTATGGGCCTTTTGGCCCATAGTTAGTTATAGTTAGT/3InvdT/		i.60	TTATAGTTAGTTATAGTTAGTT
			3x(p.34*)-p.53	GTAGTAGAGTGTAGTAGAGTGTAGTAGAGTTTCTATCCAAA		h.69.69	ATTTCTATCTGGGCCTTTTGGCCCAGATAGAAATAGATAGAAA/3InvdT/		i.69	TTAGATAGAAATAGATAGAAAT
			3x(p.36*)-p.52	AGATTAGTTTAGATTAGTTTAGATTAGTTTTTCTCCTATTT		h.70.70	ATCCTTTTATGGGCCTTTTGGCCCATAAAAGGATATAAAAGGA/3InvdT/		i.70	TTATAAAAGGATATAAAAGGAT
			3x(p.37*)-p.72	GAAGAGAAATGAAGAGAAATGAAGAGAAATTTCATATTACA		h.72.72	ACATATTACAGGGCCTTTTGGCCCTGTAATATGTTGTAATATG/3InvdT/		i.72	TTTGTAATATGTTGTAATATGT
			3x(p.41*)-p.31	TTTTGATTGTTTTTGATTGTTTTTGATTGTTTTTATTCACT		h.73.73	ATTCCTAATCGGGCCTTTTGGCCCGATTAGGAATGATTAGGAA/3InvdT/		i.73	TTGATTAGGAATGATTAGGAAT
			3x(p.41*)-p.37	TTTTGATTGTTTTTGATTGTTTTTGATTGTTTTTTCTCTTC		h.74.74	ATAATCTACAGGGCCTTTTGGCCCTGTAGATTATTGTAGATTA/3InvdT/		i.74	TTTGTAGATTATTGTAGATTAT
			3x(p.42*)-p.51	GTTTGTAAGTGTTTGTAAGTGTTTGTAAGTTTTACCTCTAA
			3x(p.43*)-p.56	GTTATTTGTTGTTATTTGTTGTTATTTGTTTTCTAAATCTC
			3x(p.45*)-p.69	AAATAAGGGTAAATAAGGGTAAATAAGGGTTTTTTCTATCT
			3x(p.47*)-p.70	GAGTAAGAATGAGTAAGAATGAGTAAGAATTTTCCTTTTAT
			3x(p.49*)-p.33	GGATAAATGTGGATAAATGTGGATAAATGTTTCCTTCTATT
			3x(p.50*)-p.73	GTGAAGTATTGTGAAGTATTGTGAAGTATTTTTTCCTAATC
			3x(p.60*)-p.32	ATAGTTAGTTATAGTTAGTTATAGTTAGTTTTCTTTTTTTC
			ID (3rd CC)	Sequence
			3x(p.31*)-p.36	AGTGAATAATAGTGAATAATAGTGAATAATTTAACTAATCT
			3x(p.32*)-p.38	GAAAAAAAGTGAAAAAAAGTGAAAAAAAGTTTAACATACTA
			3x(p.34*)-p.53	GTAGTAGAGTGTAGTAGAGTGTAGTAGAGTTTCTATCCAAA

## Sheet: TableS2_Ab_lot_conj
Bridge DNA
Conjugate	Target	Clone	Company	REF	Lot
b.22	Keratin	AE3	EMD millipore	MAB1611	3255457
b.2	CD20	L26	Invitrogen	14-0202-82	2059976
b.1	CD8a	C8/144B	Invitrogen	14-0085-82	2132595
b.2	FoxP3	236A/E7	Invitrogen	14-4777-82	2129676
b.3	CD11c	EP1347Y	Abcam	ab216655	GR3210349-11
b.5	CD4	EPR6855	Abcam	ab181724	GR3215375-27
b.6	CTLA4	CAL49	Abcam	ab251599	GR3274686-11
b.7	CD28	EPR22076	Abcam	ab243557	GR3252786-7
b.9	CD3	CD3-12	Abcam	ab11089	GR3256962-4
b.11	PD1	D4W2J	Cell Signalling Technology	86163BF	4
b.12	TIM3	D5D5R	Cell Signalling Technology	45208BF	8
b.13	LAG3	D2G40	Cell Signalling Technology	15372BF	5
b.14	SOX10	20B7	R&D systems	MAB2864	WZL0218112
b.15	PD-L1	73-10	Abcam	ab226766	GR3237208-3
b.16	Axl	C89E7	Cell Signalling Technology	8661BF	5
b.18	SOX9	EPR14335-78	Abcam	ab225541	GR3304536-2
b.19	CD86	EP1158-37	Abcam	ab269593	GR3365671-2
b.21	PD-L2	D7U8C	Cell Signalling Technology	82723BF	7
b.22	gp100	EP4863(2)	Abcam	ab193201	GR3283720-1
b.24	VISTA	D1L2G	Cell Signalling Technology	64953	5
Isotope-polymer
Conjugate	Target	Clone	Company	REF	Lot
Lu175	Keratin	AE3	EMD millipore	MAB1611	3255457
Nd148	CD20	L26	Invitrogen	14-0202-82	2059976
Sm152	CD3	CD3-12	Abcam	ab11089	GR3256962-2
Sm154	CD11c	EP1347Y	Abcam	ab216655	GR3210349-12
Ho165	CD8a	C8/144B	Invitrogen	14-0085-82	2132595
Yb171	CD4	EPR6855	Abcam	ab181724	GR3352909-4
Sm152	Mouse IgG	polyclonal_AI-2000	Vector Labs	AI-2000	ZC0108
Gd160	Rabbit IgG	polyclonal_AI-1000	Vector Labs	AI-1000	ZF0808
Y89	MPO	Polyclonal MPO	Dako	A0398	20071134
In113	Histone H3	D1H2	Cell Signalling Technology	4499BF	1
In115	SMA	1A4	eBioscience	14-9760-82	2183900
Nd143	HLA-DR	TAL 1B5	Abcam	ab20181	GR3306331-1
Nd144	S100A1	EPR19013	Abcam	ab227580	GR3207183-1
Nd145	HLA-ABC	EMR8-5	BD Bioscience	565292	9301662
Nd148	CD20	L26	Invitrogen	14-0202-82	2059976
Sm149	CD11b	SP330	Abcam	ab241408	GR3258740-1
Nd150	CD68	KP1	eBioscience	14-0688-82	2130291
Eu151	Glut1	EPR3915	Abcam	ab196357	GR3274479-1
Dy162	CD45RA	HI100	BioLegend	304102	B255475
Dy164	TRP1	EPR21960	Abcam	ab238418	GR3239009-1
Ho165	Ki-67	B56	BD Bioscience	556003	8239549
Eu167	CD7	EPR4242	Abcam	ab230834	GR3276697-2
Yb172	CD31	EPR3094	Abcam	ab207090	GR3229164-1
Yb173	CD14	SP192	Abcam	ab230903	GR3245776-1
Yb174	MelanA	EPR20380	Abcam	ab222483	GR3177039-1
Lu175	CD206	685645	R&D systems	MAB25341	CEZR0217061
Pt195	Caveoli	D46G3	Cell Signalling Technology	3267BF	7
Bi209	CD15	HI98	BioLegend	301902	B291510
Eu153	CTLA-4	CAL49	Abcam	ab251599	GR3274686-11
Gd155	PD-1	D4W2J	Cell Signalling Technology	86163BF	4
Sm147	LAG-3	D2G4O	Cell Signalling Technology	3153028D	8
Gd160	PD-L1	73-10	Abcam	ab226766	GR3337035-26
Nd142	CD38	EPR4106	Abcam	ab176886	GR3251769-4
Sm149	CD45RA	HI100	BioLegend	304102	B255475

## Sheet: TableS3_PER_condition
1st concatemer (~650 nt)			[Hairpin] (uM)	Reaction temp (°C )	Reaction time (h)
ID	bridge*-primer	hairpin
b.1*-cc.30	b.1*-p.30	h.30	0.5	37	24
b.2*-cc.25	b.2*-p.25	h.25	0.5	37	3
b.3*-cc.41	b.3*-p.41	h.41	0.5	37	24
b.5*-cc.29	b.5*-p.29	h.29	1	37	24
b.5*-cc.47	b.5*-p.47	h.47	1	37	3
b.6*-cc.34	b.6*-p.34	h.34	0.5	37	24
b.7*-cc.36	b.7*-p.36	h.36	1	25	24
b.9*-cc.27	b.9*-p.27	h.27	0.5	37	3
b.11*-cc.26	b.11*-p.26	h.26	1	37	3
b.12*-cc.42	b.12*-p.42	h.42	0.5	37	24
b.13*-cc.43	b.13*-p.43	h.43	0.25	37	3
b.14*-cc.60	b.14*-p.60	h.60	2	37	3
b.15*-cc.45	b.15*-p.45	h.45	0.5	37	24
b.16*-cc.74	b.16*-p.74	h.74	2	37	3
b.18*-cc.49	b.18*-p.49	h.49	1	37	3
b.19*-cc.50	b.19*-p.50	h.50	1	37	3
b.21*-cc.55	b.21*-p.55	h.55	1	37	3
b.22*-cc.28	b.22*-p.28	h.28	1	37	24
b.24*-cc.37	b.24*-p.37	h.37	1	37	22
2nd concatemer (~450 nt)			[Hairpin] (uM)	Reaction temp (°C )	Reaction time (h)
ID	3x(primer*)-primer	hairpin
3x(p.25*)-cc.31	3x(p.25*)-p.31	h.31	0.2	37	3
3x(p.26*)-cc.39	3x(p.26*)-p.39	h.39	0.2	37	3
3x(p.27*)-cc.32	3x(p.27*)-p.32	h.32	0.8	37	2
3x(p.28*)-cc.34	3x(p.28*)-p.34	h.34	0.25	37	3
3x(p.29*)-cc.55	3x(p.29*)-p.55	h.55	0.4	37	3
3x(p.30*)-cc.38	3x(p.30*)-p.38	h.38	0.5	37	1.5
3x(p.34*)-cc.53	3x(p.34*)-p.53	h.53	1	25	20
3x(p.36*)-cc.52	3x(p.36*)-p.52	h.52	1	37	3
3x(p.37*)-cc.72	3x(p.37*)-p.72	h.72	0.5	25	24
3x(p.41*)-cc.31	3x(p.41*)-p.31	h.31	0.25	37	3
3x(p.41*)-cc.37	3x(p.41*)-p.37	h.37	1	37	3
3x(p.42*)-cc.51	3x(p.42*)-p.51	h.51	1	25	24
3x(p.43*)-cc.56	3x(p.43*)-p.56	h.56	0.25	37	3
3x(p.45*)-cc.69	3x(p.45*)-p.69	h.69	1	37	3
3x(p.47*)-cc.70	3x(p.47*)-p.70	h.70	0.5	25	20
3x(p.49*)-cc.33	3x(p.49*)-p.33	h.33	0.5	25	24
3x(p.50*)-cc.73	3x(p.50*)-p.73	h.73	0.25	37	3
3x(p.60*)-cc.32	3x(p.60*)-p.32	h.32	1	37	3
3rd concatemer (~250 nt)			[Hairpin] (uM)	Reaction time (h)	Reaction temp (°C )
ID	3x(primer*)-primer	hairpin
3x(p.31*)-cc.36	3x(p.31*)-p.36	h.36	0.125	2	37
3x(p.32*)-cc.38	3x(p.32*)-p.38	h.38	0.2	1	37
3x(p.34*)-cc.53	3x(p.34*)-p.53	h.53	0.05	2	37

## Sheet: TableS4_IDs
Fig.1c-e	SABER	Target	Condition	Antibody concentration (μg/ml )	Bridge ID	1st Concatemer ID	2nd Concatemer ID	3rd Concatemer ID	Imager ID	Imager mass
		CD3	SABERx1	2	b.9	b.9*-cc.27	-	-	i.27	Sm152
		CD3	SABERx2	2	b.9	b.9*-cc.27	3x(p.27*)-cc.32	-	i.32	Sm152
		CD3	SABERx3	2	b.9	b.9*-cc.27	3x(p.27*)-cc.32	3x(p.32*)-cc.38	i.38	Sm152
		CD20	SABERx1	2	b.2	b.2*-cc.25	-	-	i.25	Nd148
		CD20	SABERx2	2	b.2	b.2*-cc.25	3x(p.25*)-cc.31	-	i.31	Nd148
		CD20	SABERx3	2	b.2	b.2*-cc.25	3x(p.25*)-cc.31	3x(p.31*)-cc.36	i.36	Nd148
		Keratin	SABERx1	2	b.22	b.22*-cc.28	-	-	i.28	Pr141
		Keratin	SABERx2	2	b.22	b.22*-cc.28	3x(p.28*)-cc.34	-	i.34	Pr141
		Keratin	SABERx3	2	b.22	b.22*-cc.28	3x(p.28*)-cc.34	3x(p.34*)-cc.53	i.53	Pr141
	Standard IMC	Target	Tag mass	Antibody concentration (μg/ml )
		CD3	Sm152	2
		CD20	Nd148	2
		Keratin	Pr141	2
	Secondary antibody IMC	Target primary antibody	Target secondary antibody	Tag mass	Antibody concentration (μg/ml )
		CD3	Rabbit	Gd160	2
		CD20	Mouse	Sm152	2
		Keratin	Mouse	Sm152	2
Fig.2a-d	SABER	Target	Condition	Antibody concentration (μg/ml )	Bridge ID	1st Concatemer ID	2nd Concatemer ID	Imager ID	Imager mass
		CD8a	SABERx1	1	b.1	b.1*-cc.30	-	i.30	Yb176
		CD4	SABERx1	4	b.5	b.5*-cc.29	-	i.29	Er170
		CD3	SABERx2	2	b.9	b.9*-cc.27	3x(p.27*)-cc.32	i.32	Dy163
		CD11c	SABERx2	0.5	b.3	b.3*-cc.41	3x(p.41*)-cc.31	i.31	Tb159
		CTLA-4	SABERx2	0.5	b.6	b.6*-cc.34	3x(p.34*)-cc.53	i.53	Nd146
		PD-1	SABERx2	0.5	b.11	b.11*-cc.26	3x(p.26*)-cc.39	i.39	Sm147
		LAG-3	SABERx2	0.5	b.13	b.13*-cc.43	3x(p.43*)-cc.56	i.56	Er168
		PD-L1	SABERx2	0.5	b.15	b.15*-cc.45	3x(p.45*)-cc.69	i.69	Sm154
Fig.2f-m, ExFig8, ExFig9	SABER Ab	Target	Condition	Antibody concentration (μg/ml )	Bridge ID	1st Concatemer ID	2nd Concatemer ID	Imager ID	Imager mass
	1	CD8a	SABERx1	0.5	b.1	b.1*-cc.30	-	i.30	Yb176
	2	FoxP3	SABERx2	0.5	b.2	b.2*-cc.25	3x(p.25*)-cc.31	i.31	Tb159
	3	CD11c	SABERx1	1	b.3	b.3*-cc.41	-	i.41	Eu153
	4	CD4	SABERx1	2	b.5	b.5*-cc.29	-	i.29	Er170
	5	CTLA4	SABERx2	0.25	b.6	b.6*-cc.34	3x(p.34*)-cc.53	i.53	Nd146
	6	CD28	SABERx2	0.25	b.7	b.7*-cc.36	3x(p.36*)-cc.52	i.52	Gd155
	7	CD3	SABERx1	2	b.9	b.9*-cc.27	-	i.27	Dy161
	8	PD1	SABERx2	0.25	b.11	b.11*-cc.26	3x(p.26*)-cc.39	i.39	Sm147
	9	TIM3	SABERx2	0.125	b.12	b.12*-cc.42	3x(p.42*)-cc.51	i.51	Sm152
	10	LAG3	SABERx2	0.25	b.13	b.13*-cc.43	3x(p.43*)-cc.56	i.56	Er168
	11	SOX10	SABERx2	1	b.14	b.14*-cc.60	3x(p.60*)-cc.32	i.32	Dy163
	12	PD-L1	SABERx2	0.25	b.15	b.15*-cc.45	3x(p.45*)-cc.69	i.69	Sm154
	13	Axl	SABERx1	1	b.16	b.16*-cc.74	-	i.74	Tm169
	14	SOX9	SABERx2	0.5	b.18	b.18*-cc.49	3x(p.49*)-cc.33	i.33	Er166
	15	CD86	SABERx2	0.5	b.19	b.19*-cc.50	3x(p.50*)-cc.73	i.73	Gd158
	16	PD-L2	SABERx1	1	b.21	b.21*-cc.55	-	i.55	Gd160
	17	gp100	SABERx1	2	b.22	b.22*-cc.28	-	i.28	Nd142
	18	VISTA	SABERx2	0.125	b.24	b.24*-cc.37	3x(p.37*)-cc.72	i.72	Pr141
	Isotope-labelled Ab	Target	Tag mass	Antibody concentration (μg/ml )
	1	MPO	Y89	5
	2	Histone H3	In113	8
	3	SMA	In115	5
	4	HLA-DR	Nd143	5
	5	S100	Nd144	5
	6	HLA-ABC	Nd145	5
	7	CD20	Nd148	5
	8	CD11b	Sm149	5
	9	CD68	Nd150	5
	10	Glut1	Eu151	5
	11	CD45RA	Dy162	3
	12	TRP1	Dy164	5
	13	Ki-67	Ho165	5
	14	CD7	Eu167	5
	15	CD31	Yb172	5
	16	CD14	Yb173	5
	17	MelanA	Yb174	5
	18	CD206	Lu175	5
	19	Caveolin	Pt195	5
	20	CD15	Bi209	5
ExFig.2a,b	Standard IMC	Target	Tag mass	Antibody concentration (μg/ml )
		CD20	Nd148	2
		CD3	Sm152	2
		Keratin	Pr141	2
		Histone H3	In113	5
ExFig.2a,b	SABER	Target	Condition	Antibody concentration (μg/ml )	Bridge ID	1st Concatemer ID	2nd Concatemer ID	Imager ID	Imager mass
		CD20	SABERx2	2	b.2	b.2*-cc.25	3x(p.25*)-cc.31	i.31	Tb159
		CD3	SABERx2	2	b.9	b.9*-cc.27	3x(p.27*)-cc.32	i.32	Dy163
		Keratin	SABERx2	2	b.22	b.22*-cc.28	3x(p.28*)-cc.34	i.34	Nd144
ExFig.2i,j	SABER	Target	Condition	Antibody concentration (μg/ml )	Bridge ID	1st Concatemer ID	2nd Concatemer ID	Imager ID	Imager mass
		CD20	SABERx2	2	b.2	b.2*-cc.25	3x(p.25*)-cc.31	i.31	Nd148
		CD3	SABERx2	2	b.9	b.9*-cc.27	3x(p.27*)-cc.32	i.32	Sm152
		Keratin	SABERx2	2	b.22	b.22*-cc.28	3x(p.28*)-cc.34	i.34	Pr141
ExFig.2c-h	SABER	Target	Condition	Antibody concentration (μg/ml )	Bridge ID	Concatemer ID	Imager ID	Imager mass
		CD20	SABERx1	5	b.2	b.2*-cc.25	i.25	Yb172
		CD3	SABERx1	5	b.9	b.9*-cc.27	i.27	Dy161
		Keratin	SABERx1	5	b.22	b.22*-cc.28	i.28	Nd143
ExFig.3a	Standard IMC	Target	Tag mass	Antibody concentration (μg/ml )
		CD3	Sm152	2
		CD4	Yb171	2
		CD8	Ho165	2
		CD11c	Sm154	2
		CD20	Nd148	2
		HH3	In113	5
ExFig.3a-d	SABER	Target	Condition	Antibody concentration (μg/ml )	Bridge ID	1st Concatemer ID	2nd Concatemer ID	Imager ID	Imager mass
		CD3	SABERx2	2	b.9	b.9*-cc.27	3x(p.27*)-cc.32	i.32	Sm152
		CD4	SABERx2	2	b.5	b.5*-cc.47	3x(p.47*)-cc.70	i.70	Yb171
		CD8	SABERx2	2	b.1	b.1*-cc.30	3x(p.30*)-cc.38	i.38	Ho165
		CD11c	SABERx2	2	b.3	b.3*-cc.41	3x(p.41*)-cc.37	i.37	Sm154
		CD20	SABERx2	2	b.2	b.2*-cc.25	3x(p.25*)-cc.31	i.31	Nd148
ExFig.4	SABER	Target	Condition	Antibody concentration (μg/ml )	Bridge ID	1st Concatemer ID	2nd Concatemer ID	Imager ID	Imager mass
		CD3	SABERx1	2	b.9	b.9*-cc.27	-	i.27	Sm152
		CD3	SABERx2	2	b.9	b.9*-cc.27	3x(p.27*)-cc.32	i.32	Sm152
		CD4	SABERx1	2	b.5	b.5*-cc.29	-	i.29	Yb171
		CD4	SABERx2	2	b.5	b.5*-cc.29	3x(p.29*)-cc.55	i.55	Yb171
		CD8	SABERx1	2	b.1	b.1*-cc.30	-	i.30	Ho165
		CD8	SABERx2	2	b.1	b.1*-cc.30	3x(p.30*)-cc.38	i.38	Ho165
		CD11c	SABERx1	2	b.3	b.3*-cc.41	-	i.41	Sm154
		CD11c	SABERx2	2	b.3	b.3*-cc.41	3x(p.41*)-cc.37	i.37	Sm154
		CD20	SABERx1	2	b.2	b.2*-cc.25	-	i.25	Nd148
		CD20	SABERx2	2	b.2	b.2*-cc.25	3x(p.25*)-cc.31	i.31	Nd148
	Standard IMC	Target	Tag mass	Antibody concentration (μg/ml )
		CD3	Sm152	2
		CD4	Yb171	2
		CD8	Ho165	2
		CD11c	Sm154	2
		CD20	Nd148	2
		Histone H3	In113	5
ExFig.5	Standard IMC	Target	Tag mass	Antibody concentration (μg/ml )
		CD3	Sm152	1, 0.1, 0.01
		Histone H3	In113	2
	SABER	Target	Condition	Antibody concentration (μg/ml )	Bridge ID	1st Concatemer ID	2nd Concatemer ID	Imager ID	Imager mass
		CD3	SABERx2	1, 0.1, 0.01	b.9	b.9*-cc.27	3x(p.27*)-cc.32	i.32	Sm152
ExFig.6a-c	Standard IMC	Target	Tag mass	Antibody concentration (μg/ml )
		CTLA-4	Eu153	2
		PD-1	Gd155	2
		LAG-3	Sm147	2
		PD-L1	Gd160	2
ExFig.6ab	SABER	Target	Condition	Antibody concentration (μg/ml )	Bridge ID	1st Concatemer ID	2nd Concatemer ID	Imager ID	Imager mass
		CTLA-4	SABERx2	0.5	b.6	b.6*-cc.34	3x(p.34*)-cc.53	i.53	Nd146
		PD-1	SABERx2	0.5	b.11	b.11*-cc.26	3x(p.26*)-cc.39	i.39	Sm147
		LAG-3	SABERx2	0.5	b.13	b.13*-cc.43	3x(p.43*)-cc.56	i.56	Er168
		PD-L1	SABERx2	0.5	b.15	b.15*-cc.45	3x(p.45*)-cc.69	i.69	Sm154
ExFig.6c	SABER	Target	Condition	Antibody concentration (μg/ml )	Bridge ID	1st Concatemer ID	2nd Concatemer ID	Imager ID	Imager mass
		CTLA-4	SABERx2	2	b.6	b.6*-cc.34	3x(p.34*)-cc.53	i.53	Eu153
		PD-1	SABERx2	2	b.11	b.11*-cc.26	3x(p.26*)-cc.39	i.39	Gd155
		LAG-3	SABERx2	2	b.13	b.13*-cc.43	3x(p.43*)-cc.56	i.56	Sm147
		PD-L1	SABERx2	2	b.15	b.15*-cc.45	3x(p.45*)-cc.69	i.69	Gd160
ExFig. 7	Isotope-labelled Ab	Target	Tag mass	Antibody concentration (μg/ml )
		Histone H3	In113	2
		CD38	Nd142	5
		CD20	Nd148	2
		CD45RA	Sm149	5
		Ki-67	Ho165	2
